# Supplementary material for: Protective Effects of a New Human Placental Extract Against Hair Graying and Chemotherapy-Induced Peripheral Neuropathy
Source: Int J Mol Sci. 2026 May 8;27(10):4188. doi: 10.3390/ijms27104188 (PMC13206306; doi:10.3390/ijms27104188)
Supplement: Supplementary file 1 [file ijms-27-04188-s001.zip]

Archive with 1 entries (1 files):
- ijms-4272139-supplementary.pdf
